# Supplementary material for: Development and Utilization of a Model System to Evaluate the Potential of Surface Coatings for Protecting Grapes from Volatile Phenols Implicated in Smoke Taint
Source: Molecules. 2021 Aug 27;26(17):5197. doi: 10.3390/molecules26175197 (PMC8434455; doi:10.3390/molecules26175197)
Supplement: Supplementary file 1 [file molecules-26-05197-s001.zip]

Archive with 1 entries (1 files):
- molecules-1309541-supplementary.pdf
